# Supplementary material for: The common pathophysiologic threads between Asian Indian diabetic’s ‘Thin Fat Phenotype’ and partial lipodystrophy: the peripheral adipose tissue transcriptomic evidences
Source: Adipocyte. 2020 Jun 3;9(1):253–63. doi: 10.1080/21623945.2020.1776082 (PMC7469556; doi:10.1080/21623945.2020.1776082)
Supplement: Supplemental Material [file KADI_A_1776082_SM2840.xlsx]

## Sheet: interestingID_mappingTable_wg_r
S1. List of up- and down-regulated lipodystrophic genes with ±2 fold expression differences from the average mean expression in the control group
geneSymbol	geneName
ADIPOR2	adiponectin receptor 2
AGPAT1	1-acylglycerol-3-phosphate O-acyltransferase 1
AGPAT2	1-acylglycerol-3-phosphate O-acyltransferase 2
APRT	adenine phosphoribosyltransferase
ARTN	artemin
ATP6V0A2	ATPase H+ transporting V0 subunit a2
ATP6V1A	ATPase H+ transporting V1 subunit A
B3GALT6	beta-1,3-galactosyltransferase 6
B4GALT7	beta-1,4-galactosyltransferase 7
CAVIN1	caveolae associated protein 1
CCL3	C-C motif chemokine ligand 3
CCND3	cyclin D3
CD68	CD68 molecule
CDH23	cadherin related 23
CIDEC	cell death inducing DFFA like effector c
CNBP	CCHC-type zinc finger nucleic acid binding protein
CRABP2	cellular retinoic acid binding protein 2
CXCL8	C-X-C motif chemokine ligand 8
DIO2	iodothyronine deiodinase 2
EGF	epidermal growth factor
EMD	emerin
ESR1	estrogen receptor 1
FABP4	fatty acid binding protein 4
FAS	Fas cell surface death receptor
FBN1	fibrillin 1
GHRL	ghrelin and obestatin prepropeptide
GRN	granulin precursor
HDAC3	histone deacetylase 3
HFE	homeostatic iron regulator
HLA-DPB1	major histocompatibility complex, class II, DP beta 1
HNF4A	hepatocyte nuclear factor 4 alpha
IL18	interleukin 18
IL6	interleukin 6
IL7R	interleukin 7 receptor
INSR	insulin receptor
LEP	leptin
LEPR	leptin receptor
LIPE	lipase E, hormone sensitive type
LMF1	lipase maturation factor 1
LMNA	lamin A/C
LMNB1	lamin B1
LMNB2	lamin B2
LONP1	lon peptidase 1, mitochondrial
LPL	lipoprotein lipase
METTL9	methyltransferase like 9
NR0B2	nuclear receptor subfamily 0 group B member 2
NR3C1	nuclear receptor subfamily 3 group C member 1
PARP2	poly(ADP-ribose) polymerase 2
PDAP1	PDGFA associated protein 1
PDE3B	phosphodiesterase 3B
PIK3R1	phosphoinositide-3-kinase regulatory subunit 1
PLIN1	perilipin 1
POLD1	DNA polymerase delta 1, catalytic subunit
PPARA	peroxisome proliferator activated receptor alpha
PPOX	protoporphyrinogen oxidase
PSMB8	proteasome subunit beta 8
PTPRC	protein tyrosine phosphatase, receptor type C
RARB	retinoic acid receptor beta
RETN	resistin
RIMS2	regulating synaptic membrane exocytosis 2
SERPINE1	serpin family E member 1
SETX	senataxin
SLC28A1	solute carrier family 28 member 1
SLC28A2	solute carrier family 28 member 2
SLC28A3	solute carrier family 28 member 3
SPRTN	SprT-like N-terminal domain
TCN1	transcobalamin 1
TNF	tumor necrosis factor
TYMS	thymidylate synthetase
TYROBP	TYRO protein tyrosine kinase binding protein
USP8	ubiquitin specific peptidase 8
